# Supplementary material for: Interplay between BRCA1 and RHAMM Regulates Epithelial Apicobasal Polarization and May Influence Risk of Breast Cancer
Source: PLoS Biol. 2011 Nov 15;9(11):e1001199. doi: 10.1371/journal.pbio.1001199 (PMC3217025; doi:10.1371/journal.pbio.1001199)
Supplement: Table S2 — Estimates (per allele wHR) of modification of breast cancer risk by HMMR rs299290 among BRCA1 mutation carriers. (XLS) [file pbio.1001199.s014.xls]

## Sheet: BRCA1 rs299290
Table S2 Estimates (per allele wHR) of modification of breast cancer risk by HMMR rs299290 among BRCA1 mutation carriers
Center (Acronym, Country)	BRCA1 mutation carriers (n)	wHR	95% CI
			Lower	Upper
GEMO (Cancer Genetics Network “Groupe Génétique et Cancer”; France and USA)	1150	1.25	1.05	1.48
EMBRACE (Epidemiological study of BRCA1 & BRCA2 mutation carriers, UK)	818	1.24	1.02	1.53
HEBON (Hereditary Breast and Ovarian Cancer Research Group Netherlands, The Netherlands)	778	1.11	0.89	1.37
IHCC (International Hereditary Cancer Centre, Poland)	637	1.06	0.84	1.33
CONSIT TEAM (CONsorzio Studi Italiani Tumori Ereditari Alla Mammella, Italy)	522	1.17	0.92	1.48
kConFab (Kathleen Cuningham Foundation Consortium for Research into Familial Breast Cancer, Australia)	501	1.09	0.82	1.44
SWE-BRCA (Swedish Breast Cancer, Sweden)	472	1.28	0.99	1.65
GC-HBOC (German Consortium of Hereditary Breast and Ovarian Cancer, Germany)	445	0.95	0.73	1.23
SMC (Sheba Medical Center, Israel)	419	1.05	0.76	1.44
NICCC (National Israeli Cancer Control Center, Israel)	311	1.09	0.77	1.55
BCFR (Breast Cancer Family Registry, USA)	265	0.88	0.62	1.25
UPENN (University of Pennsylvania, USA)	250	0.92	0.61	1.39
Mayo Clinic (USA)	218	0.77	0.54	1.09
DKFZ (Deutsches Krebsforschungszentrum; Germany, Colombia, and Pakistan)	155	0.82	0.57	1.18
ICO (Catalan Institute of Oncology, Spain)	112	0.92	0.48	1.75
HEBCS (Helsinki Breast Cancer Study, Finland)	103	0.91	0.54	1.52
BFBOCC (Baltic Familial Breast Ovarian Cancer Consortium; Latvia and Lithuania)	97	1.09	0.65	1.81
NNPIO (N.N. Petrov Institute of Oncology, Russia)	86	0.91	0.52	1.56
PBCS (Università di Pisa, Italy)	74	0.52	0.25	1.07
FCCC (Fox Chase Cancer Center, USA)	69	1.11	0.5	2.43
CNIO (Spanish National Cancer Research Centre, Spain)	54	1.57	0.64	3.88
HSP (Hospital Sant Pau, Spain)	48	1.71	0.85	3.44
GEORGETOWN (Georgetown University, USA)	34	1.11	0.34	3.61
ILUH (Iceland Landspitali-University Hospital, Iceland)	6	NA
