# Supplementary material for: Interplay between BRCA1 and RHAMM Regulates Epithelial Apicobasal Polarization and May Influence Risk of Breast Cancer
Source: PLoS Biol. 2011 Nov 15;9(11):e1001199. doi: 10.1371/journal.pbio.1001199 (PMC3217025; doi:10.1371/journal.pbio.1001199)
Supplement: Table S3 — Association of rs299290-C with germline HMMR over-expression. (XLS) [file pbio.1001199.s015.xls]

## Sheet: rs299290-expression
Table S3 Association of rs299290-C with germline HMMR over-expression (dataset Montgomery et al., 2010)
Genotype	n	Log expression mean (standard error)	Difference (95% CI)
T/T	31	11.45 (0.10)	---
C/T	26	11.70 (0.09)	0.24 (-0.03 - 0.52)
C/C	2	11.80 (0.27)	0.35 (-0.40 - 1.10)
Trend			0.22 (-0.01 - 0.46)*
*P value = 0.069 (two-tailed test)
HMMR Illumina Target ID ILMN_16900_840612
