# Supplementary material for: Interplay between BRCA1 and RHAMM Regulates Epithelial Apicobasal Polarization and May Influence Risk of Breast Cancer
Source: PLoS Biol. 2011 Nov 15;9(11):e1001199. doi: 10.1371/journal.pbio.1001199 (PMC3217025; doi:10.1371/journal.pbio.1001199)
Supplement: Table S4 — Genotypes of rs299290 and ER-tumor status in BRCA1/2 mutation carriers. (XLS) [file pbio.1001199.s016.xls]

## Sheet: ER rs299290
Table S4 Genotypes of rs299290 and ER-tumor status in BRCA1/2 mutation carriers
Genotype	BRCA1 mutation carriers			BRCA2 mutation carriers
	Unaffected n (%)	Affected		Unaffected n (%)	Affected
		ER-negative n (%)	ER-positive n (%)		ER-negative n (%)	ER-positive n (%)
TT	220 (60.6)	104 (57.1)	36 (59.0)	174 (56.9)	24 (50.0)	98 (53.3)
TC	121 (33.3)	62 (34.1)	25 (41.0)	113 (36.9)	20 (41.7)	72 (39.1)
CC	22 (6.1)	16 (8.8)	0 (0)	19 (6.2)	4 (8.3)	14 (7.6)
