# Supplementary material for: Interplay between BRCA1 and RHAMM Regulates Epithelial Apicobasal Polarization and May Influence Risk of Breast Cancer
Source: PLoS Biol. 2011 Nov 15;9(11):e1001199. doi: 10.1371/journal.pbio.1001199 (PMC3217025; doi:10.1371/journal.pbio.1001199)
Supplement: Table S5 — shRNA sequences used in this study. (XLS) [file pbio.1001199.s017.xls]

## Sheet: shRNAs
Table S5 shRNA sequences used in this study
Gene/protein	shRNA sequence (5'-3')	Knockdown (%)*
AURKA/AURKA
shRNA#1	CCGGCCTGTCTTACTGTCATTCGAACTCGAGTTCGAATGACAGTAAGACAGGTTTTT	82
shRNA#2	CCGGCACATACCAAGAGACCTACAACTCGAGTTGTAGGTCTCTTGGTATGTGTTTTT	95
shRNA#3	CCGGACGAGAATTGTGCTACTTATACTCGAGTATAAGTAGCACAATTCTCGTTTTTT	87
shRNA#4	CCGGAGGCCACTGAATAACACCCAACTCGAGTTGGGTGTTATTCAGTGGCCTTTTTT	NA
shRNA#5	CCGGCCTGTCTTACTGTCATTCGAACTCGAGTTCGAATGACAGTAAGACAGGTTTTT	87
Pooled
BRCA1/BRCA1
shRNA#33	CCGGCCCTAAGTTTACTTCTCTAAACTCGAGTTTAGAGAAGTAAACTTAGGGTTTTTG	69
shRNA#34	CCGGGCCCACCTAATTGTACTGAATCTCGAGATTCAGTACAATTAGGTGGGCTTTTTG	67
shRNA#36	CCGGGCCTACAAGAAAGTACGAGATCTCGAGATCTCGTACTTTCTTGTAGGCTTTTTG	NA
shRNA#37	CCGGGCCTACAAGAAAGTACGAGATCTCGAGATCTCGTACTTTCTTGTAGGCTTTTTG	70
Pooled
HMMR/RHAMM
shRNA#1	CCGGCGGAATCAAAGGAATCTCAAACTCGAGTTTGAGATTCCTTTGATTCCGTTTTTG	NA
shRNA#2	CCGGGCCAACTCAAATCGGAAGTATCTCGAGATACTTCCGATTTGAGTTGGCTTTTTG	77
shRNA#3	CCGGCGTCTCCTCTATGAAGAACTACTCGAGTAGTTCTTCATAGAGGAGACGTTTTTG	80
shRNA#4	CCGGCCAGGACTAATGAACTACTAACTCGAGTTAGTAGTTCATTAGTCCTGGTTTTTG	NA
shRNA#5	CCGGCGGAATCAAAGGAATCTCAAACTCGAGTTTGAGATTCCTTTGATTCCGTTTTTG	NA
Pooled
TPX2/TPX2
shRNA#1	CCGGCCATGTAGTTACTTCCTTTAACTCGAGTTAAAGGAAGTAACTACATGGTTTTTG	NA
shRNA#2	CCGGCGAGCCTATTGGCTTTGATTTCTCGAGAAATCAAAGCCAATAGGCTCGTTTTTG	NA
shRNA#3	CCGGCCTTTGAGAAAGGCTAATCTTCTCGAGAAGATTAGCCTTTCTCAAAGGTTTTTG	NA
shRNA#4	CCGGCGTGAACTTGATCCCAGAATACTCGAGTATTCTGGGATCAAGTTCACGTTTTTG	NA
shRNA#5	CCGGCCGAGCCTATTGGCTTTGATTCTCGAGAATCAAAGCCAATAGGCTCGGTTTTTG	NA
Pooled
*Mean mRNA knockdown level (MCF7) determined by manufacturer (Sigma-Aldrich)
shRNA (highlighted) chosen based upon protein knockdown in MCF10A cells (this study)
